# Supplementary material for: An Accurate and Rapid Way for Identifying Food Geographical Origin and Authenticity: Editable DNA-Traceable Barcode
Source: Foods. 2022 Dec 21;12(1):17. doi: 10.3390/foods12010017 (PMC9818171; doi:10.3390/foods12010017)
Supplement: Supplementary file 1 [file foods-12-00017-s001.zip]

Archive with 1 entries (1 files):
- foods-2067680-supplementary.pdf
